# Supplementary material for: GenomeFISH: genome-based fluorescence in situ hybridization for strain-level visualization of microbial communities
Source: ISME J. 2025 Jul 7;19(1):wraf138. doi: 10.1093/ismejo/wraf138 (PMC12344553; doi:10.1093/ismejo/wraf138)
Supplement: Table_S2_wraf138 [file table_s2_wraf138.xlsx]

## Sheet: GenomeFISH probes
Microorganism	Fluorophore	BDR
Isolates
Escherichia coli CFT073	A546 A594 A647	71.7 85.7 56.8
Escherichia coli EDL933	A546 A594 A647	49.8 38.4 69.4
Escherichia coli C43	A647	67.2
Escherichia coli UQ950	A546	121.2
Escherichia fergusonii	A594	57.2
Klebsiella aerogenes	A594	35.5
Pseudomonas aeruginosa	A594	43.5
Megamonas funiformis	A546	85.1
Bacillus subtilis	A594	75.7
Agathobacter rectalis	A546	86.9
SAGs from isolates
Escherichia coli CFT073	A594 A647	92.2 85.7
Escherichia coli EDL933	A546 A594 A647	67.9 64.6 97.4
SAGs from the bioreactor community
Methanoperedens nitroreducens	A594	26.8
Kuenenia stuttgartiensis	A594 A647	55.7 77.7
SURF-28 sp003599395	A647	111
Chazhemtobacterium aquaticus	A546	88.1
SAGs from human faecal samples
Prevotella copri	A546	64.8
Agathobacter rectalis strain 1	A647	64.7
Agathobacter rectalis strain 2	A546	88.4
Faecalibacterium prausnitzii	A546	65.4
Fusicateniacter saccharivorans	A647	156
Phascolarctobacterium_A succinatutens	A546	67.1
Phocaeicola vulgatus	A546	100.3
Negative control
DNA from calf thymus	A546 A594 A647	54.8 71.1 59.1

## Sheet: Traditional FISH probes
Probe name	Sequence 5'-3'	Fluorophore	Formamide (%)	Reference
Gam42a	GCC TTC CCA CTT CGT TT	FITC	35	Manz, W., Amann, R., Ludwig, W., Wagner, M. & Schleifer, K.-H. Phylogenetic oligodeoxynucleotide probes for the major subclasses of proteobacteria: problems and solutions. Syst Appl Microbiol 15, 593-600 (1992).
EUB-I	GCT GCC TCC CGT AGG AGT	A594	35	Amann, R. I. et al. Combination of 16S rRNA-targeted oligonucleotide probes with flow cytometry for analyzing mixed microbial populations. Appl Environ Microbiol 56, 1919-1925 (1990).
Amx.820	AAA ACC CCT CTA CTT AGT GCC C	A594	40	Schmid, M., Schmitz‐Esser, S., Jetten, M. & Wagner, M. 16S‐23S rDNA intergenic spacer and 23S rDNA of anaerobic ammonium‐oxidizing bacteria: implications for phylogeny and in situ detection. Env Microbiol 3, 450-459 (2001).
Ignav-b7-831	GAC CCC TAA CGG AGC CAA CA	A594	40	McIlroy, S. J. et al. Anaerobic methanotroph ‘Candidatus Methanoperedens nitroreducens’ has a pleomorphic life cycle. Nat Microbiol 8, 321-331 (2023).
